# Supplementary material for: Monitoring the compliance of the academic enterprise with the Fair Labor Standards Act
Source: F1000Res. 2017 Sep 28;5:2690. Originally published 2016 Nov 17. [Version 2] doi: 10.12688/f1000research.10086.2 (PMC5130071; doi:10.12688/f1000research.10086.2)
Supplement: Status of postdoc policies prior to and following the injunction against updates to the FLSA — The dataset is a compilation of information obtained from checking HR websites or contacting HR departments at various universities listed in the 2014 NSF Survey of Graduate Students and Postdoctorates in Science and Engineering. The majority of these data are publicly available on institutional websites, and some were obtained informally by e-mail from HR contacts or postdoctoral offices. [file f1000research-5-13681-s0000.tgz]

Archive with 1 entries (1 files):
- 68eccdb0-2d4d-4475-bc96-7e1fee4ca95e_Dataset_1-_Status_of_postdoc_policies_prior_to_and_following_the_injunction_against_updates_to_the_FLSA.xlsx
