# Supplementary material for: Monitoring the compliance of the academic enterprise with the Fair Labor Standards Act
Source: F1000Res. 2017 Sep 28;5:2690. Originally published 2016 Nov 17. [Version 2] doi: 10.12688/f1000research.10086.2 (PMC5130071; doi:10.12688/f1000research.10086.2)
Supplement: Status of postdoc policies prior to and following the injunction against updates to the FLSA — The dataset is a compilation of information obtained from checking HR websites or contacting HR departments at various universities listed in the 2014 NSF Survey of Graduate Students and Postdoctorates in Science and Engineering. The majority of these data are publicly available on institutional websites, and some were obtained informally by e-mail from HR contacts or postdoctoral offices. [file f1000research-5-13681-s0000.tgz › 68eccdb0-2d4d-4475-bc96-7e1fee4ca95e_Dataset_1-_Status_of_postdoc_policies_prior_to_and_following_the_injunction_against_updates_to_the_FLSA.xlsx]

## Sheet: Sheet1
Dataset 1. Status of postdoc policies prior to and following the injunction against updates to the FLSA.
Rank	Institution	All postdoctoral appointees	Science and engineering			Health	Pre-injunction - FLSA plan in place?	Post-injunction - raising salaries?	Notes
			Total	Science	Engineering
	All institutions (a)	63593	44623	37316	7307	18970
1	Harvard U.	5761	2274	2195	79	3487	NO	YES
2	Stanford U.	2048	1202	881	321	846	YES	YES	Salaries already exceed
3	Johns Hopkins U.	1715	606	515	91	1109	YES	YES
4	Massachusetts Institute of Technology	1516	1516	780	736	0	NO	YES
5	U. California, San Diego	1338	890	754	136	448	YES	YES	Postdoc union negotiated contract
6	U. Michigan	1276	864	658	206	412	YES	YES
7	Columbia U. in the City of New York	1274	724	646	78	550	YES	UNKNOWN
8	Yale U.	1201	799	727	72	402	YES	YES
9	U. Washington	1184	719	575	144	465	YES	YES
10	U. California, Berkeley	1148	1096	810	286	52	YES	YES	Postdoc union negotiated contract
11	U. Colorado	1146	983	865	118	163	YES	YES
12	U. California, Los Angeles	1088	810	689	121	278	YES	YES	Postdoc union negotiated contract
13	U. California, San Francisco	1051	352	297	55	699	YES	YES	Postdoc union negotiated contract
14	U. Pennsylvania	919	578	495	83	341	YES	UNKNOWN
15	U. North Carolina, Chapel Hill	802	440	432	8	362	YES	YES
16	Cornell U.	788	570	464	106	218	YES	NO/UNKNOWN	Information only from the Burke Medical Research Institute
17	U. Wisconsin-Madison	767	552	468	84	215	YES	YES
18	U. California, Davis	765	613	491	122	152	YES	YES	Postdoc union negotiated contract
19	Northwestern U.	708	530	403	127	178	YES	YES
20	U. Minnesota	688	538	412	126	150	YES	UNCLEAR	They have stated they are raising salaries as planned. However they informed postdocs that this may be reversed, depending on the outcome of the injunction. On 12/20/16 they cancelled raises for all staff groups except postdocs.
21	Emory U.	674	365	347	18	309	YES	YES
22	Icahn School of Medicine at Mt. Sinai	670	670	670	0	0	YES	YES
23	U. Pittsburgh	659	315	271	44	344	NO	YES
24	Duke U.	656	399	317	82	257	NO	YES
25	Scripps Research Institute	648	600	600	0	48	YES	YES
26	U. Florida	644	455	383	72	189	YES	YES
27	U. Texas M. D. Anderson Cancer Center	640	231	231	0	409	NO	UNKNOWN
28	Vanderbilt U.	634	380	356	24	254	NO	UNKNOWN
29	Ohio State U.	629	375	267	108	254	NO	UNKNOWN
30	Washington U., Saint Louis	625	332	290	42	293	YES	YES
31	New York U. (b)	609	609	598	11	0	NO	YES
32	Baylor C. of Medicine	594	409	409	0	185	YES	UNKNOWN
33	U. Chicago	583	454	413	41	129	YES	YES
34	U. Texas Southwestern Medical Center	571	359	359	0	212	YES	YES
35	California Institute of Technology	552	552	453	99	0	NO	UNKNOWN
36	U. Illinois, Urbana-Champaign	525	515	398	117	10	YES	YES/UNCLEAR	University of Illinois system information is generally confusing/poorly administered: continued plans to raise salaries as of 12/5, after cancelling plans to raise salaries on 11/23. However they have reduced the salaries for new hires: “any NEW Postdoctoral Research Associates must be paid at least $43,000 annually. Units have discretion to pay above the floor if funds are available.” We have ho…
37	Mayo Clinic, Mayo Graduate School	523	187	168	19	336	NO	YES
38	Texas A&M U. (c)	508	465	407	58	43	YES	NO
39	U. Southern California	480	296	241	55	184	NO	UNKNOWN
40	North Carolina State U.	473	454	298	156	19	YES	UNKNOWN
41	U. Cincinnati	466	92	71	21	374	YES	NO, tracking hours
42	Princeton U.	464	464	352	112	0	YES	UNKNOWN
43	Pennsylvania State U.	456	422	310	112	34	NO	UNKNOWN
44	U. Arizona	451	377	346	31	74	NO	YES
45	Michigan State U.	450	427	393	34	23	YES	NO
46	U. Virginia	447	224	190	34	223	NO	UNKNOWN
47	Boston U.	444	308	200	108	136	YES	YES
48	U. Maryland, College Park	437	431	341	90	6	YES	NO
49	U. Utah	429	326	296	30	103	NO	UNKNOWN
50	Rutgers, State U. New Jersey	400	350	322	28	50	YES	NO
51	Indiana U.	393	247	240	7	146	NO	UNKNOWN
52	U. Texas, Austin	370	348	190	158	22	NO	UNKNOWN
53	Purdue U.	360	309	212	97	51	YES	NO
54	U. Maryland Baltimore	358	129	125	4	229	YES	NO
55	U. Iowa	355	166	150	16	189	YES	NO
56	Iowa State U.	331	307	249	58	24	YES	YES (with caveats)	continuing plans to raise salaries to lower levels: “We revisited and approved the salary increases to reach above the minima by 2018” after cancelling plans to raise salaries – actually paid postdocs at Dec 1st at FLSA min and then were reducing any postdocs whose salary was not updated in a renegotiation of their contract to the levels stated here (beginning at $44,100 for 2017).
57	U. California, Irvine	315	256	224	32	59	YES	YES	Postdoc union negotiated contract
57	U. Massachusetts, Medical School	315	238	238	0	77	YES	NO
59	Yeshiva U.	303	244	244	0	59	NO	UNKNOWN
60	SUNY, U. Buffalo	301	211	185	26	90	NO	NO
61	U. South Florida, Tampa	300	150	138	12	150	YES	YES
62	Rockefeller U.	298	298	298	0	0	YES	UNKNOWN
63	Colorado State U., Fort Collins	297	208	183	25	89	YES	UNKNOWN
64	U. California, Santa Barbara	285	285	181	104	0	YES	YES	Postdoc union negotiated contract
65	Oregon Health and Science U.	270	170	165	5	100	YES	YES
66	U. Kansas	265	149	127	22	116	YES	YES
67	U. Houston	258	243	181	62	15	NO	UNKNOWN
68	Arizona State U.	253	245	219	26	8	YES	YES
69	Virginia Commonwealth U.	249	158	139	19	91	YES	UNKNOWN
70	Brown U.	244	239	205	34	5	YES	UNKNOWN
71	U. Hawaii, Manoa	243	217	194	23	26	NO	UNKNOWN
72	U. Illinois, Chicago	238	136	125	11	102	YES	UNCLEAR	University of Illinois system information is generally confusing/poorly administered: continued plans to raise salaries as of 12/5, after cancelling plans to raise salaries on 11/23. However they have reduced the salaries for new hires: “any NEW Postdoctoral Research Associates must be paid at least $43,000 annually. Units have discretion to pay above the floor if funds are available.” We have ho…
73	U. Oklahoma	234	176	140	36	58	NO	UNKNOWN
74	U. Georgia	231	196	192	4	35	YES	YES	Based on University System of Georgia
75	U. Alabama, Birmingham	228	117	116	1	111	YES	YES
76	Virginia Polytechnic Institute and State U.	226	204	122	82	22	NO	UNWILLING TO DISCLOSE
77	Louisiana State U.	225	195	181	14	30	NO	NO
77	U. Connecticut	225	162	136	26	63	NO	NO
79	SUNY, Stony Brook U.	224	198	186	12	26	YES	UNKNOWN
80	Dartmouth C.	222	195	151	44	27	YES	YES
80	U. Rochester	222	162	151	11	60	YES	UNKNOWN
82	Georgia Institute of Technology	217	217	93	124	0	YES	YES	Based on University System of Georgia
83	Carnegie Mellon U.	215	215	122	93	0	NO	UNKNOWN
84	U. Texas Health Science Center, Houston	212	0	0	0	212	NO	YES
85	Florida State U.	211	211	184	27	0	YES	YES
86	Rice U.	206	206	144	62	0	YES	UNKNOWN
87	Oregon State U.	201	169	148	21	32	NO	UNKNOWN
87	U. Nebraska-Lincoln	201	190	154	36	11	NO	NO
89	U. Miami	198	132	131	1	66	YES	UNKNOWN
90	Tufts U.	194	193	152	41	1	NO	YES
91	Temple U.	192	129	112	17	63	YES	YES
92	Case Western Reserve U.	190	143	127	16	47	NO	YES
93	Georgia Regents U. (Augusta U)	188	110	110	0	78	YES	UNKNOWN
94	Texas Tech U.	186	181	130	51	5	YES	On hold
95	Wayne State U.	185	102	86	16	83	YES	NO
96	U. Missouri, Columbia	184	168	151	17	16	YES	YES
97	Medical C. Wisconsin	175	56	56	0	119	NO	UNKNOWN
98	Medical U. South Carolina	173	88	88	0	85	NO	UNKNOWN
99	U. Notre Dame	171	170	115	55	1	NO	YES
100	Washington State U.	169	148	111	37	21	NO	YES
101	Sanford-Burnham Medical Research Institute	167	167	167	0	0	NO	UNKNOWN
102	U. Delaware	166	151	95	56	15	NO	YES
103	U. Texas Health Science Center, San Antonio	165	77	77	0	88	NO	UNKNOWN
104	U. Kentucky	155	99	90	9	56	NO	YES
105	Cold Spring Harbor Laboratory	153	153	153	0	0	NO	UNKNOWN
105	U. Massachusetts, Amherst	153	150	107	43	3	NO	UNKNOWN
107	Wake Forest U.	152	57	57	0	95	NO	UNKNOWN
108	U. South Carolina	144	130	86	44	14	NO	UNKNOWN
109	U. Tennessee, Knoxville	143	143	96	47	0	YES	YES
110	Kansas State U.	142	132	122	10	10	YES	UNKNOWN
111	U. California, Riverside	141	141	130	11	0	YES	YES	Postdoc union negotiated contract
112	U. New Mexico	139	107	85	22	32	YES	UNKNOWN
113	U. Texas Medical Branch, Galveston	131	74	74	0	57	YES	YES
114	Georgetown U.	127	120	120	0	7	NO	UNKNOWN
115	Tulane U.	124	101	97	4	23	NO	UNKNOWN
116	U. California, Santa Cruz	120	120	117	3	0	YES	YES	Postdoc union negotiated contract
117	Thomas Jefferson U.	119	77	77	0	42	NO	YES
118	City of Hope, Irell and Manella Graduate School of Biological Sciences	117	117	117	0	0	NO	UNKNOWN
118	Northeastern U.	117	96	72	24	21	NO	UNKNOWN
120	U. Tennessee, Health Science Center	113	52	52	0	61	YES	YES
121	U. Nebraska, Medical Center	110	47	47	0	63	NO	UNKNOWN
122	Brandeis U.	102	102	102	0	0	YES	UNKNOWN
123	U. Wisconsin-Milwaukee	100	97	70	27	3	YES	UNCLEAR	Delayed plans to raise salaries
124	U. Louisville	97	23	23	0	74	YES	YES
124	Woods Hole Oceanographic Institution	97	97	85	12	0	YES	YES	Salaries already exceed
126	U. Vermont	95	73	72	1	22	NO	NO
127	George Washington U.	94	82	65	17	12	YES	UNKNOWN
128	U. Mississippi	87	44	41	3	43	NO	UNKNOWN
129	U. Oregon	85	85	83	2	0	YES	UNKNOWN
130	Rensselaer Polytechnic Institute, Troy (d)	82	82	32	50	0	YES	UNKNOWN
131	U. Texas, Dallas	78	78	48	30	0	YES	UNKNOWN
132	Georgia State U.	76	69	69	0	7	NO	YES	Based on University System of Georgia
133	Drexel U.	74	70	52	18	4	YES	UNKNOWN
134	Northern Illinois U.	69	66	48	18	3	YES	UNKNOWN
134	SUNY, U. Albany	69	47	47	0	22	YES	UNKNOWN
136	West Virginia U.	67	64	50	14	3	NO	UNKNOWN
137	Clemson U.	65	62	34	28	3	NO	UNKNOWN
137	U. Nevada, Reno	65	65	57	8	0	NO	YES
139	Florida International U.	64	58	51	7	6	NO	UNKNOWN
140	U. Maryland, Baltimore County	63	63	59	4	0	YES	UNKNOWN
141	U. Arkansas, Fayetteville	62	62	49	13	0	NO	UNKNOWN
142	Syracuse U.	61	61	51	10	0	YES	UNKNOWN
143	CUNY, City C.	57	57	39	18	0	YES	UNKNOWN
143	Loyola U., Chicago	57	36	36	0	21	NO	NO
143	Oklahoma State U.	57	46	40	6	11	YES	NO
143	U. Arkansas for Medical Sciences	57	32	32	0	25	NO	UNKNOWN
147	U. Idaho	56	56	48	8	0	NO	UNKNOWN
148	U. Wyoming	55	55	43	12	0	NO	UNKNOWN
149	Loma Linda U.	53	53	53	0	0	NO	UNKNOWN
150	U. Texas, San Antonio	52	51	40	11	1	YES	UNKNOWN
151	Colorado School of Mines	49	49	14	35	0	NO	UNKNOWN
151	U. Texas, Arlington	49	49	24	25	0	NO	UNKNOWN
153	North Dakota State U.	48	48	47	1	0	NO	UNKNOWN
153	U. Alabama, Tuscaloosa	48	48	40	8	0	NO	UNKNOWN
155	U. Alaska, Fairbanks	47	47	45	2	0	NO	YES	Based on U Alaska response
155	U. Central Florida	47	47	28	19	0	YES	YES
155	Utah State U.	47	47	32	15	0	YES	UNKNOWN	Was planning to track hours
158	Boston C.	46	46	46	0	0	NO	UNKNOWN
158	Mississippi State U.	46	29	16	13	17	YES	UNKNOWN
160	U. New Hampshire	45	45	43	2	0	YES	UNKNOWN
161	East Carolina U.	42	39	39	0	3	YES	UNKNOWN
161	U. Akron	42	42	19	23	0	NO	UNKNOWN
163	Saint Louis U.	41	40	39	1	1	YES	UNKNOWN
164	Auburn U.	40	36	27	9	4	YES	UNKNOWN
164	U. North Texas, Denton	40	40	29	11	0	NO	UNKNOWN
164	U. South Alabama	40	9	9	0	31	NO	Exempt
167	Kent State U.	38	38	38	0	0	YES	UNKNOWN
167	Montana State U.	38	38	33	5	0	YES	UNCLEAR	Put plans on hold
169	Albany Medical C.	36	36	36	0	0	NO	UNKNOWN
169	Uniformed Services U. of the Health Sciences	36	35	35	0	1	NO	UNKNOWN
169	U. California, Merced	36	36	28	8	0	YES	YES	Postdoc union negotiated contract
169	U. Montana	36	36	36	0	0	YES	UNKNOWN
173	Lehigh U.	34	34	14	20	0	NO	UNKNOWN
174	George Mason U.	33	32	30	2	1	NO	UNKNOWN
174	Rush U.	33	33	32	1	0	NO	UNKNOWN
176	San Diego State U.	32	26	22	4	6	NO	UNKNOWN
176	U. Nevada, Las Vegas	32	24	22	2	8	YES	NO
178	American Museum of Natural History	30	30	30	0	0	NO	UNKNOWN
178	Old Dominion U.	30	29	14	15	1	NO	UNKNOWN
180	Northern Arizona U.	29	29	26	3	0	NO	Already exceeds
180	Ohio U.	29	29	17	12	0	NO	NO
182	New Mexico State U.	28	28	25	3	0	NO	UNKNOWN
182	U. Toledo	28	28	27	1	0	NO	UNKNOWN
184	U. Massachusetts, Lowell	27	22	15	7	5	NO	UNKNOWN
184	U. Rhode Island	27	24	23	1	3	NO	UNKNOWN
186	U. North Texas, Health Science Center	26	26	26	0	0	NO	UNKNOWN
187	Rosalind Franklin U. of Medicine and Science	25	25	25	0	0	NO	YES
187	Southern Methodist U.	25	25	20	5	0	NO	UNKNOWN
189	Creighton U.	24	24	24	0	0	NO	UNKNOWN
189	New Jersey Institute of Technology	24	24	15	9	0	NO	UNKNOWN
191	SUNY, Upstate Medical U.	23	16	16	0	7	NO	UNKNOWN
192	Baylor U.	22	22	22	0	0	YES	UNKNOWN
192	Northeastern Ohio Universities, C. of Medicine	22	22	22	0	0	YES	UNKNOWN
192	Texas State U.	22	22	16	6	0	NO	UNKNOWN
192	Worcester Polytechnic Institute	22	22	10	12	0	NO	UNCLEAR
196	Illinois Institute of Technology	21	21	8	13	0	NO	UNKNOWN
196	North Carolina Agricultural and Technical State U.	21	21	10	11	0	NO	UNKNOWN
196	U. North Dakota	21	21	20	1	0	NO	UNKNOWN
199	Brigham Young U.	20	20	17	3	0	NO	UNKNOWN
199	C. of William and Mary	20	20	20	0	0	NO	UNKNOWN
199	Eastern Virginia Medical School	20	14	14	0	6	NO	UNKNOWN
199	Michigan Technological U.	20	20	14	6	0	NO	UNKNOWN
199	South Dakota State U.	20	19	16	3	1	NO	UNKNOWN
204	CUNY, Brooklyn C.	19	19	19	0	0	NO	UNKNOWN
204	Jackson State U.	19	19	14	5	0	NO	UNKNOWN
204	U. Alabama, Huntsville	19	19	18	1	0	NO	UNKNOWN
204	U. Memphis	19	19	16	3	0	NO	YES
204	U. Puerto Rico, Rio Piedras	19	19	19	0	0	N/A	N/A
209	Catholic U. of America	18	18	16	2	0	NO	UNKNOWN
209	Florida A&M U.	18	4	4	0	14	NO	UNKNOWN
211	Marquette U.	17	15	10	5	2	NO	UNKNOWN
211	U. Puerto Rico, Medical Sciences Campus	17	12	12	0	5	NO	UNKNOWN
213	Clarkson U.	16	16	7	9	0	NO	YES
213	Howard U.	16	16	10	6	0	NO	UNKNOWN
213	Naval Postgraduate School	16	16	12	4	0	NO	UNKNOWN
213	Western U. of Health Sciences	16	4	4	0	12	NO	UNKNOWN
217	Delaware State U.	15	15	15	0	0	NO	UNKNOWN
217	Meharry Medical C.	15	15	15	0	0	NO	UNKNOWN
217	New York Medical C.	15	15	15	0	0	NO	UNKNOWN
217	Stevens Institute of Technology	15	15	3	12	0	NO	UNKNOWN
217	U. Missouri, Kansas City	15	5	5	0	10	NO	UNKNOWN
217	U. North Carolina, Charlotte	15	15	10	5	0	NO	UNKNOWN
217	Villanova U.	15	15	8	7	0	NO	UNKNOWN
224	Bowling Green State U.	14	14	14	0	0	NO	UNKNOWN
224	Mercer U.	14	12	12	0	2	NO	UNKNOWN
224	Missouri U. of Science and Technology (U. Missouri, Rolla)	14	14	0	14	0	NO	UNKNOWN
224	Morehouse School of Medicine	14	14	14	0	0	NO	UNKNOWN
224	Morgan State U.	14	14	0	14	0	NO	UNKNOWN
224	SUNY, C. of Environmental Science and Forestry	14	14	12	2	0	NO	UNKNOWN
224	SUNY, Downstate Medical Center	14	6	6	0	8	NO	UNKNOWN
224	U. Maine	14	14	13	1	0	YES	NO
224	U. Southern Mississippi	14	14	5	9	0	YES	NO	Tracking Hours
233	California State U., Los Angeles	13	13	12	1	0	NO	UNKNOWN
233	Oakland U.	13	13	11	2	0	NO	UNKNOWN
233	San Francisco State U.	13	13	13	0	0	NO	UNKNOWN
233	SUNY, Binghamton U.	13	13	9	4	0	NO	UNKNOWN
233	U. South Dakota	13	13	13	0	0	NO	UNKNOWN
238	Central Michigan U.	12	12	7	5	0	NO	UNKNOWN
238	CUNY, Queens C.	12	12	12	0	0	NO	UNKNOWN
238	Duquesne U.	12	11	11	0	1	NO	UNKNOWN
238	Marshall U.	12	12	12	0	0	NO	UNKNOWN
238	Miami U.	12	12	12	0	0	YES	UNKNOWN
238	Rochester Institute of Technology	12	12	10	2	0	NO	UNKNOWN
238	U. Massachusetts, Boston	12	10	10	0	2	NO	UNKNOWN
238	U. Texas, El Paso	12	12	9	3	0	NO	UNCLEAR	Plans on hold
246	Florida Atlantic U.	11	11	10	1	0	NO	NO	Tracking hours
246	Keck Graduate Institute	11	11	11	0	0	NO	UNKNOWN
246	Texas A&M U.-Corpus Christi	11	11	11	0	0	NO	UNKNOWN
249	SUNY, C. of Optometry	10	10	10	0	0	NO	UNKNOWN
249	U. Dayton	10	10	9	1	0	NO	UNKNOWN
249	U. Denver	10	10	7	3	0	NO	UNKNOWN
249	U. Louisiana, Lafayette	10	10	10	0	0	NO	UNKNOWN
253	Florida Institute of Technology	9	9	7	2	0	NO	UNKNOWN
253	Portland State U.	9	9	4	5	0	NO	UNKNOWN
253	U. Missouri, Saint Louis	9	9	9	0	0	NO	YES
253	U. New Orleans	9	9	7	2	0	NO	UNKNOWN
257	Boise State U.	8	8	6	2	0	NO	UNKNOWN
257	Clark Atlanta U.	8	8	8	0	0	NO	UNKNOWN
257	Lincoln U., Jefferson City	8	8	8	0	0	NO	UNKNOWN
257	Texas A&M U.-Commerce	8	8	8	0	0	NO	UNKNOWN
257	Texas Christian U.	8	8	8	0	0	NO	UNKNOWN
257	U. Nebraska, Omaha	8	4	4	0	4	NO	UNKNOWN
257	U. North Carolina, Greensboro	8	8	8	0	0	NO	UNKNOWN
257	U. San Diego	8	8	8	0	0	NO	UNKNOWN
265	Albany C. of Pharmacy and Health Sciences	7	1	1	0	6	NO	UNKNOWN
265	Fordham U.	7	7	7	0	0	NO	UNKNOWN
265	Western Michigan U.	7	7	3	4	0	NO	UNKNOWN
268	CUNY, C. Staten Island	6	6	6	0	0	NO	UNKNOWN
268	Hampton U.	6	6	6	0	0	NO	UNKNOWN
268	Montclair State U.	6	6	6	0	0	NO	UNKNOWN
268	Norfolk State U.	6	6	1	5	0	NO	UNKNOWN
268	Rowan U.	6	3	3	0	3	NO	UNKNOWN
268	South Dakota School of Mines and Technology	6	6	2	4	0	NO	UNKNOWN
268	U. Tulsa	6	6	1	5	0	NO	UNKNOWN
275	Chapman U.	5	3	3	0	2	NO	UNKNOWN
275	Idaho State U.	5	5	5	0	0	YES	UNCLEAR	Plans on hold
275	Mount Holyoke C.	5	5	5	0	0	NO	UNKNOWN
275	Nova Southeastern U.	5	5	5	0	0	NO	UNKNOWN
275	Southern Illinois U., Carbondale	5	5	1	4	0	NO	UNKNOWN
275	Southern U. and A&M C.	5	5	5	0	0	NO	UNKNOWN
275	Trinity U.	5	5	5	0	0	NO	UNKNOWN
275	U. Arkansas, Little Rock	5	5	4	1	0	NO	UNKNOWN
275	U. Hawaii, Hilo	5	4	4	0	1	NO	UNKNOWN
275	U. of the Sciences Philadelphia	5	5	5	0	0	NO	UNKNOWN
275	Wesleyan U.	5	5	5	0	0	NO	UNKNOWN
286	C. Charleston	4	4	4	0	0	NO	UNKNOWN
286	Kennesaw State U.	4	4	4	0	0	NO	UNKNOWN
286	Midwestern U.	4	1	1	0	3	NO	UNKNOWN
286	Ponce School of Medicine and Health Sciences	4	4	4	0	0	NO	UNKNOWN
286	Sam Houston State U.	4	4	4	0	0	NO	UNKNOWN
286	St. John's U., Queens	4	4	4	0	0	NO	UNKNOWN
286	Trinity C., Hartford	4	4	4	0	0	NO	UNKNOWN
286	Tuskegee U.	4	4	4	0	0	NO	UNKNOWN
286	U. Alaska, Anchorage	4	3	3	0	1	NO	UNKNOWN
286	U. of the Pacific	4	1	1	0	3	NO	UNKNOWN
296	Arkansas State U.	3	3	3	0	0	NO	UNKNOWN
296	Charles R. Drew U. of Medicine and Science	3	0	0	0	3	NO	UNKNOWN
296	Clark U.	3	3	3	0	0	NO	UNKNOWN
296	Cleveland State U.	3	3	3	0	0	NO	UNKNOWN
296	CUNY, John Jay C. of Criminal Justice	3	3	3	0	0	NO	UNKNOWN
296	East Tennessee State U.	3	3	3	0	0	NO	UNKNOWN
296	Illinois State U.	3	3	3	0	0	NO	UNKNOWN
296	Lamar U.	3	3	1	2	0	NO	UNKNOWN
296	Loyola Marymount U.	3	3	3	0	0	NO	UNKNOWN
296	Swarthmore C.	3	3	3	0	0	NO	UNKNOWN
296	U. Maryland, Eastern Shore	3	3	2	1	0	YES	UNKNOWN
296	U. Massachusetts, Dartmouth	3	3	3	0	0	NO	UNKNOWN
296	U. Puerto Rico, Mayaguez	3	3	0	3	0	NO	UNKNOWN
309	Alabama A&M U.	2	2	2	0	0	NO	UNKNOWN
309	Connecticut C.	2	2	2	0	0	NO	UNKNOWN
309	Cooper Union for the Advancement of Science and Art	2	2	0	2	0	NO	UNKNOWN
309	Fisk U.	2	2	2	0	0	NO	UNKNOWN
309	Furman U.	2	2	2	0	0	NO	UNKNOWN
309	James Madison U.	2	2	2	0	0	NO	UNKNOWN
309	Murray State U.	2	2	2	0	0	NO	UNKNOWN
309	Santa Clara U.	2	2	0	2	0	NO	UNKNOWN
309	Smith C.	2	2	2	0	0	NO	UNCLEAR	Plans on hold
309	U. Central del Caribe	2	2	2	0	0	NO	UNKNOWN
309	Valparaiso U.	2	2	1	1	0	NO	UNKNOWN
309	Wichita State U.	2	2	2	0	0	NO	UNKNOWN
309	Winston-Salem State U.	2	2	0	2	0	NO	UNKNOWN
309	Wright State U.	2	2	2	0	0	NO	UNKNOWN
323	A. T. Still U.	1	1	1	0	0	NO	UNKNOWN
323	Hofstra U.	1	1	0	1	0	NO	UNKNOWN
323	Hood C.	1	1	1	0	0	NO	UNKNOWN
323	Montana Tech of U. Montana	1	1	1	0	0	NO	UNKNOWN
323	New Mexico Institute of Mining and Technology	1	1	0	1	0	NO	UNKNOWN
323	Oklahoma State U., Center for Health Sciences	1	1	1	0	0	NO	NO	Tracking hours; based on Oklahoma State U. response
323	Prairie View A&M U.	1	1	1	0	0	NO	UNKNOWN
323	Savannah State U.	1	1	1	0	0	NO	UNKNOWN
323	Texas Southern U.	1	1	1	0	0	NO	UNKNOWN
323	Toyota Technological Institute, Chicago	1	1	1	0	0	NO	UNKNOWN
323	U. Arkansas, Pine Bluff	1	1	1	0	0	NO	YES	Already exceeds
323	U. Detroit Mercy	1	1	1	0	0	NO	UNKNOWN
323	U. New England	1	1	1	0	0	NO	UNKNOWN
323	U. of Saint Joseph	1	0	0	0	1	NO	UNKNOWN
323	U. of the Incarnate Word	1	1	1	0	0	NO	UNKNOWN
323	U. of the Virgin Islands	1	1	1	0	0	NO	UNKNOWN
323	U. Texas, Brownsville	1	1	1	0	0	NO	UNKNOWN
323	Vassar C.	1	1	1	0	0	NO	UNKNOWN
a Totals for "all institutions" include data imputed for nonresponding institutions; data imputed for nonresponding institutions are not shown separately.
b In 2014, Polytechnic Institute of New York University merged with New York University.
c In 2014, the Texas A&M Health Science Center merged with Texas A&M University.
d Rensselaer Polytechnic University, Hartford is now reported under Rensselaer Polytechnic University, Troy.
NOTES: In 2014, the survey frame was updated following a comprehensive frame evaluation study. The study identified potentially eligible but not previously surveyed academic institutions in the United States with master's- or doctorate-granting programs in science, engineering, or health. A total of 151 newly eligible institutions were added, and two private for-profit institutions offering mostl…
SOURCE: National Science Foundation, National Center for Science and Engineering Statistics, Survey of Graduate Students and Postdoctorates in Science and Engineering, 2014.
