# Supplementary material for: Monitoring the compliance of the academic enterprise with the Fair Labor Standards Act
Source: F1000Res. 2017 Sep 28;5:2690. Originally published 2016 Nov 17. [Version 2] doi: 10.12688/f1000research.10086.2 (PMC5130071; doi:10.12688/f1000research.10086.2)
Supplement: Minimum wage information from all U.S. states (correct at time of writing) — This information was gathered from comprehensive sources, and showed changes mainly for New York and California. [file f1000research-5-13681-s0001.tgz]

Archive with 1 entries (1 files):
- 1e2e0c83-cc57-44e0-b4b4-8fd3ef0d2f95_Dataset_2_Minimum_wage_information_from_all_U.S._states.pdf
